# Supplementary material for: Antiproliferative and Morphological Analysis Triggered by Drugs Contained in the Medicines for Malaria Venture COVID-Box Against Toxoplasma gondii Tachyzoites
Source: Microorganisms. 2024 Dec 16;12(12):2602. doi: 10.3390/microorganisms12122602 (PMC11676817; doi:10.3390/microorganisms12122602)
Supplement: Supplementary file 1 [file microorganisms-12-02602-s001.zip]

Archive with 1 entries (1 files):
- microorganisms-3180219-supplementary.pdf
